# Supplementary material for: Exploring Regulation Genes Involved in the Expression of L-Amino Acid Oxidase in Pseudoalteromonas sp. Rf-1
Source: PLoS One. 2015 Mar 27;10(3):e0122741. doi: 10.1371/journal.pone.0122741 (PMC4376890; doi:10.1371/journal.pone.0122741)
Supplement: S1 Dataset — (XLS) [file pone.0122741.s001.xls]

## Sheet: Sheet1
	16S rRNA gene	lao
Triplicate	Ct	Ct	ΔCt			Relative expression (RE)	Mean of RE	Std. Dev.of RE		Strains
1	12.9887	25.415	12.4262	0.000181689		1.01889	1	0.0466744		Rf-1
2	13.5574	25.9134	12.356	0.000190754		1.06973
3	12.6415	25.2286	12.5871	0.000162519	0.000178321	0.911386
1	11.8795	26.3322	14.4527	4.45956e-05		0.250087	0.28581	0.0208562		B10
2	12.322	26.5861	14.2641	5.08253e-05		0.285022
3	12.3638	26.4505	14.0867	5.74766e-05		0.322322
1	12.3512	26.0008	13.6496	7.78131e-05		0.436366	0.350415	0.0589613		B9
2	12.0004	26.5275	14.5271	4.23549e-05		0.237521
3	12.2448	26.104	13.8592	6.72907e-05		0.377358
1	12.6686	26.4722	13.8035	6.99402e-05		0.392216	0.299372	0.0963338		B11
2	11.1026	26.7836	15.681	1.9035e-05		0.106746
3	12.0371	25.8154	13.7782	7.11774e-05		0.399154
1	12.4089	26.08	13.671	7.66667e-05		0.429937	0.409675	0.0443628		B20
2	12.5151	26.0443	13.5292	8.45868e-05		0.474352
3	12.2094	26.2853	14.0759	5.79071e-05		0.324736
1	11.5996	25.1935	13.5939	8.08768e-05		0.453547	0.479839	0.0519078		B1
2	13.3534	26.5926	13.2392	0.000103419		0.57996
3	12.3211	26.0747	13.7537	7.23997e-05		0.406009
1	11.9336	26.1821	14.2484	5.13799e-05		0.288132	0.442644	0.0974013		B6
2	12.4418	26.1564	13.7146	7.43883e-05		0.41716
3	12.4297	25.5665	13.1368	0.00011103		0.622641
1	12.4288	26.5443	14.1155	5.63399e-05		0.315947	0.409952	0.0485606		B12
2	12.5234	26.0413	13.5179	8.52532e-05		0.478089
3	12.0793	25.7307	13.6514	7.77156e-05		0.435819
1	12.4837	24.8791	12.3955	0.000185606		1.04086	1.12831	0.086058		B22
2	12.5949	24.9865	12.3916	0.000186107		1.04366
3	12.6121	24.6863	12.0743	0.000231892		1.30042
1	12.1232	24.1335	12.0104	0.000242395		1.35932	1.42299	0.0490282		B21
2	13.566	25.5439	11.9779	0.000247909		1.39024
3	12.4898	24.3395	11.8497	0.000270942		1.51941
1	14.2689	26.8723	12.6033	0.0001607		0.901187	0.801878	0.078209		B19
2	14.2224	26.8985	12.6761	0.0001528		0.856882
3	13.5808	26.6609	13.0801	0.000115474		0.647566
1	13.8132	25.0594	11.2462	0.000411668		2.30858	2.31558	0.0280568		B3
2	13.72	24.99	11.27	0.000404941		2.27086
3	13.68	24.89	11.21	0.000422137		2.36729
1	12.1752	25.3221	13.1469	0.000110251		0.618273	0.712803	0.0803005		B17
2	12.45	25.53	13.08	0.000115486		0.647629
3	12.67	25.32	12.65	0.000155586		0.872507
