# Supplementary material for: Exploring Regulation Genes Involved in the Expression of L-Amino Acid Oxidase in Pseudoalteromonas sp. Rf-1
Source: PLoS One. 2015 Mar 27;10(3):e0122741. doi: 10.1371/journal.pone.0122741 (PMC4376890; doi:10.1371/journal.pone.0122741)
Supplement: S2 Dataset — (TXT) [file pone.0122741.s002.txt]

ANOVA Table for Column 2
	DF	Sum of Squares	Mean Square	F-Value	P-Value	Lambda	Power
Column 1	12	12.278	1.023	87.801	<.0001	1053.608	1.000
Residual	25	.291	.012				


Means Table for Column 2
Effect: Column 1
	Count	Mean	Std. Dev.	Std. Err.
1	3	1.000	.081	.047
10	3	1.423	.085	.049
11	3	.802	.135	.078
12	3	2.316	.048	.028
13	2	.633	.021	.015
2	3	.286	.036	.021
3	3	.350	.102	.059
4	3	.299	.167	.096
5	3	.410	.077	.044
6	3	.480	.090	.052
7	3	.443	.169	.098
8	3	.410	.084	.049
9	3	1.128	.149	.086


Interaction Bar Plot for Column 2
Effect: Column 1

Fisher's PLSD for Column 2
Effect: Column 1
Significance Level: 5 %
	Mean Diff.	Crit. Diff	P-Value	
1, 10	-.423	.182	<.0001	S
1, 11	.198	.182	.0338	S
1, 12	-1.316	.182	<.0001	S
1, 13	.367	.203	.0010	S
1, 2	.714	.182	<.0001	S
1, 3	.650	.182	<.0001	S
1, 4	.701	.182	<.0001	S
1, 5	.590	.182	<.0001	S
1, 6	.520	.182	<.0001	S
1, 7	.557	.182	<.0001	S
1, 8	.590	.182	<.0001	S
1, 9	-.128	.182	.1578	
10, 11	.621	.182	<.0001	S
10, 12	-.893	.182	<.0001	S
10, 13	.790	.203	<.0001	S
10, 2	1.137	.182	<.0001	S
10, 3	1.072	.182	<.0001	S
10, 4	1.123	.182	<.0001	S
10, 5	1.013	.182	<.0001	S
10, 6	.943	.182	<.0001	S
10, 7	.980	.182	<.0001	S
10, 8	1.013	.182	<.0001	S
10, 9	.294	.182	.0026	S
11, 12	-1.514	.182	<.0001	S
11, 13	.169	.203	.0987	
11, 2	.516	.182	<.0001	S
11, 3	.452	.182	<.0001	S
11, 4	.503	.182	<.0001	S
11, 5	.392	.182	.0002	S
11, 6	.322	.182	.0012	S
11, 7	.359	.182	.0004	S
11, 8	.392	.182	.0002	S
11, 9	-.326	.182	.0011	S
12, 13	1.683	.203	<.0001	S
12, 2	2.030	.182	<.0001	S
12, 3	1.965	.182	<.0001	S
12, 4	2.016	.182	<.0001	S
12, 5	1.906	.182	<.0001	S
12, 6	1.836	.182	<.0001	S
12, 7	1.873	.182	<.0001	S
12, 8	1.906	.182	<.0001	S
12, 9	1.187	.182	<.0001	S
13, 2	.347	.203	.0017	S
13, 3	.283	.203	.0083	S
13, 4	.334	.203	.0023	S
13, 5	.223	.203	.0323	S
13, 6	.153	.203	.1331	
13, 7	.190	.203	.0648	
13, 8	.223	.203	.0326	S
13, 9	-.495	.203	<.0001	S
2, 3	-.065	.182	.4700	
2, 4	-.014	.182	.8780	
2, 5	-.124	.182	.1718	
2, 6	-.194	.182	.0369	S
2, 7	-.157	.182	.0870	
2, 8	-.124	.182	.1707	
2, 9	-.843	.182	<.0001	S
3, 4	.051	.182	.5680	
3, 5	-.059	.182	.5070	
3, 6	-.130	.182	.1537	
3, 7	-.092	.182	.3049	
3, 8	-.060	.182	.5047	
3, 9	-.778	.182	<.0001	S
4, 5	-.110	.182	.2222	
4, 6	-.181	.182	.0510	
4, 7	-.143	.182	.1165	
4, 8	-.111	.182	.2209	
4, 9	-.829	.182	<.0001	S
5, 6	-.070	.182	.4324	
5, 7	-.033	.182	.7113	
5, 8	-3.333E-4	.182	.9970	
5, 9	-.719	.182	<.0001	S
6, 7	.037	.182	.6755	
6, 8	.070	.182	.4346	
6, 9	-.648	.182	<.0001	S
7, 8	.033	.182	.7140	
7, 9	-.686	.182	<.0001	S
8, 9	-.718	.182	<.0001	S

1        Rf-1
2        B10
3        B9
4        B11
5        B20
6        B1
7        B6
8        B12
9        B22
10      B21
11      B19
12      B3
13      B17
