# Supplementary material for: Exploring Regulation Genes Involved in the Expression of L-Amino Acid Oxidase in Pseudoalteromonas sp. Rf-1
Source: PLoS One. 2015 Mar 27;10(3):e0122741. doi: 10.1371/journal.pone.0122741 (PMC4376890; doi:10.1371/journal.pone.0122741)
Supplement: S3 Dataset — (XLS) [file pone.0122741.s003.xls]

## Sheet: Sheet1
							mean of RE
	16S rRNA gene	lao
Triplicate	Ct	Ct	ΔCt			Relative expression (RE)		Std. Dev.of RE		Strains
1	13.7027	27.1519	13.4492	8.94073e-05		0.955273	1	0.036564		Rf-1
2	13.6998	27.1236	13.4238	9.09972e-05		0.97226
3	13.5955	26.8778	13.2823	0.000100376	9.35935e-05	1.07247
1	13.2239	27.4715	14.2476	5.14104e-05		0.549295	0.491546	0.0412391		B1
2	13.2929	27.6372	14.3443	4.80761e-05		0.513669
3	13.2273	27.891	14.6637	3.853e-05		0.411674
1	13.3186	27.4244	14.1059	5.67172e-05		0.605996	0.522458	0.0460602		B1M
2	13.131	27.6757	14.5447	4.18421e-05		0.447063
3	13.109	27.4515	14.3425	4.81367e-05		0.514317
1	13.4819	26.993	13.5111	8.5657e-05		0.915203	0.864431	0.0583841		B1MS
2	13.3187	27.1209	13.8022	7.00061e-05		0.747981
3	13.5729	27.0606	13.4878	8.70523e-05		0.93011
1	13.8902	28.8461	14.9559	3.14659e-05		0.336198	0.418283	0.0410438		B19
2	13.2652	27.7724	14.5073	4.29411e-05		0.458804
3	13.2351	27.7391	14.504	4.30387e-05		0.459847
1	13.774	28.1985	14.4244	4.5479e-05		0.48592	0.563974	0.0423943		B19M
2	13.0001	27.1834	14.1833	5.37526e-05		0.57432
3	13.6103	27.6563	14.046	5.91212e-05		0.631681
1	14.06	27.6296	13.5696	8.22496e-05		0.878796	1.06542	0.0949959		B19MN
2	14.1315	27.2643	13.1328	0.000111336		1.18957
3	13.8878	27.0974	13.2096	0.000105564		1.1279
