# Supplementary material for: Exploring Regulation Genes Involved in the Expression of L-Amino Acid Oxidase in Pseudoalteromonas sp. Rf-1
Source: PLoS One. 2015 Mar 27;10(3):e0122741. doi: 10.1371/journal.pone.0122741 (PMC4376890; doi:10.1371/journal.pone.0122741)
Supplement: S4 Dataset — (TXT) [file pone.0122741.s004.txt]

ANOVA Table for Column 2
	DF	Sum of Squares	Mean Square	F-Value	P-Value	Lambda	Power
Column 1	6	1.270	.212	23.429	<.0001	140.574	1.000
Residual	14	.126	.009				


Means Table for Column 2
Effect: Column 1
	Count	Mean	Std. Dev.	Std. Err.
1	3	1.000	.063	.036
2	3	.492	.071	.041
3	3	.522	.080	.046
4	3	.864	.101	.058
5	3	.418	.071	.041
6	3	.564	.074	.042
7	3	1.066	.165	.095


Interaction Bar Plot for Column 2
Effect: Column 1

Fisher's PLSD for Column 2
Effect: Column 1
Significance Level: 5 %
	Mean Diff.	Crit. Diff	P-Value	
1, 2	.508	.166	<.0001	S
1, 3	.477	.166	<.0001	S
1, 4	.135	.166	.1031	
1, 5	.581	.166	<.0001	S
1, 6	.436	.166	<.0001	S
1, 7	-.066	.166	.4093	
2, 3	-.031	.166	.6986	
2, 4	-.373	.166	.0003	S
2, 5	.073	.166	.3607	
2, 6	-.072	.166	.3670	
2, 7	-.574	.166	<.0001	S
3, 4	-.342	.166	.0006	S
3, 5	.104	.166	.2015	
3, 6	-.042	.166	.5997	
3, 7	-.543	.166	<.0001	S
4, 5	.446	.166	<.0001	S
4, 6	.300	.166	.0017	S
4, 7	-.201	.166	.0212	S
5, 6	-.146	.166	.0815	
5, 7	-.647	.166	<.0001	S
6, 7	-.502	.166	<.0001	S


1,Rf-1;
2,B1
3,B1M
4,B1MS
5,B19
6,B19M
7,B19MN
